# Supplementary material for: Late Conversion of Kidney Transplant Recipients from Ciclosporin to Tacrolimus Improves Graft Function: Results from a Randomized Controlled Trial
Source: PLoS One. 2015 Aug 13;10(8):e0135674. doi: 10.1371/journal.pone.0135674 (PMC4535983; doi:10.1371/journal.pone.0135674)
Supplement: S1 Dataset — This is the minimal data set underlying the findings in our study manuscript. (XLSX) [file pone.0135674.s002.xlsx]

## Sheet: csa_tac_data
ID	randomized	creatinine.baseline	CKDEpi.baseline	CKDEpi.1w	CKDEpi.2w	CKDEpi.4w	CKDEpi.8w	CKDEpi.3m	CKDEpi.1a	CKDEpi.2a	MDRD4.baseline	MDRD4.1w	MDRD4.2w	MDRD4.4w	MDRD4.8w	MDRD4.3m	MDRD4.1a	MDRD4.2a	TACtroughLevel.1w	TACtroughLevel.2w	TACtroughLevel.4w	TACtroughLevel.8w	TACtroughLevel.3m	TACtroughLevel.1a	TACtroughLevel.2a	CSAtroughLevel.baseline	CSAtroughLevel.3m	CSAtroughLevel.1a	CSAtroughLevel.2a
1	CSA	1.44	50.0098	NA	NA	44.3636	41.5065	51.7424	59.9196	27.95	48.5427	NA	NA	43.2974	40.6319	50.1467	57.6853	27.8577	NA	NA	NA	NA	NA	NA	NA	82	81	61	79
2	CSA	1.23	64.3987	NA	NA	NA	NA	67.7122	37.3537	49.463	62.4544	NA	NA	NA	NA	65.5182	37.1348	48.549	NA	NA	NA	NA	NA	NA	NA	72	135	104	102
3	CSA	1.4	57.4287	NA	NA	NA	NA	56.9366	57.4287	55.0432	54.8232	NA	NA	NA	NA	54.3747	54.8232	52.6474	NA	NA	NA	NA	NA	NA	NA	40	77	88	261
4	CSA	1.42	50.8053	NA	NA	NA	NA	41.1634	48.3258	47.5479	51.5666	NA	NA	NA	NA	42.182	49.1617	48.406	NA	NA	NA	NA	NA	NA	NA	63	76	86	50
5	CSA	1.26	65.2153	NA	NA	NA	NA	63.3861	58.4229	62.7971	61.9043	NA	NA	NA	NA	60.2459	55.735	59.7114	NA	NA	NA	NA	NA	NA	NA	63	62	53	57
6	CSA	1.37	42.7112	NA	NA	NA	NA	32.6696	40.5542	37.9711	41.0224	NA	NA	NA	NA	31.7628	39.0426	36.6655	NA	NA	NA	NA	NA	NA	NA	64	95	96	107
7	CSA	1.2	62.3731	NA	NA	NA	NA	75.9154	52.2183	53.6141	62.6617	NA	NA	NA	NA	75.588	52.8857	54.2342	NA	NA	NA	NA	NA	NA	NA	98	103	68	55
8	CSA	1.78	42.4361	NA	NA	NA	NA	48.2739	37.7708	49.0137	41.3161	NA	NA	NA	NA	46.7251	36.9693	47.4083	NA	NA	NA	NA	NA	NA	NA	76	67	105	96
9	CSA	1.72	43.6433	NA	NA	NA	NA	45.8917	38.2086	37.7329	42.7217	NA	NA	NA	NA	44.82	37.6287	37.1813	NA	NA	NA	NA	NA	NA	NA	62	81	98	176
10	CSA	1.68	42.5127	NA	NA	NA	NA	46.4975	40.1877	35.7244	42.8908	NA	NA	NA	NA	46.7202	40.6489	36.3285	NA	NA	NA	NA	NA	NA	NA	88	61	76	45
11	CSA	1.19	68.0916	NA	NA	NA	NA	66.7332	68.7899	70.9653	65.3369	NA	NA	NA	NA	64.0922	65.9763	67.9664	NA	NA	NA	NA	NA	NA	NA	45	72	87	81
12	CSA	0.89	81.5187	NA	NA	NA	NA	83.7897	81.5187	105.168	71.938	NA	NA	NA	NA	73.8498	71.938	98.1385	NA	NA	NA	NA	NA	NA	NA	95	15	15	69
13	CSA	1.08	87.2957	NA	NA	NA	NA	87.2957	93.5415	86.3284	78.3381	NA	NA	NA	NA	78.3381	83.6796	77.5094	NA	NA	NA	NA	NA	NA	NA	75	69	103	118
14	CSA	1.81	40.6463	NA	NA	NA	NA	39.0749	32.4609	36.9162	40.1103	NA	NA	NA	NA	38.6288	32.3622	36.5892	NA	NA	NA	NA	NA	NA	NA	114	93	59	89
15	CSA	1.42	53.0235	NA	NA	NA	NA	48.0698	49.2268	49.6239	52.4516	NA	NA	NA	NA	47.764	48.8607	49.2368	NA	NA	NA	NA	NA	NA	NA	78	118	113	116
16	CSA	1.35	43.8781	NA	NA	NA	NA	46.7955	35.1979	52.1656	41.8946	NA	NA	NA	NA	44.5495	33.9456	49.4171	NA	NA	NA	NA	NA	NA	NA	101	77	87	66
17	CSA	1.62	49.0376	NA	NA	NA	NA	49.7796	52.1339	51.7275	46.7444	NA	NA	NA	NA	47.4193	49.5577	49.1889	NA	NA	NA	NA	NA	NA	NA	86	61	91	56
18	CSA	2.3	29.7031	NA	NA	NA	NA	34.1366	33.3483	21.2846	30.1099	NA	NA	NA	NA	34.3858	33.6275	21.9058	NA	NA	NA	NA	NA	NA	NA	89	105	123	102
19	CSA	1.06	76.6237	NA	NA	NA	NA	70.1714	73.268	83.2214	73.9578	NA	NA	NA	NA	68.0016	70.8631	80.0247	NA	NA	NA	NA	NA	NA	NA	87	112	82	90
20	CSA	2.09	38.9159	NA	NA	NA	NA	38.0341	35.5955	42.3187	36.3469	NA	NA	NA	NA	35.5604	33.3809	39.3747	NA	NA	NA	NA	NA	NA	NA	81	74	87	94
21	CSA	1.48	57.9989	NA	NA	NA	NA	54.0037	59.4528	60.4595	53.5432	NA	NA	NA	NA	50.017	54.8236	55.7094	NA	NA	NA	NA	NA	NA	NA	34	36	81	83
22	CSA	2.32	36.2373	NA	NA	NA	NA	36.6186	40.6418	34.782	33.4309	NA	NA	NA	NA	33.7666	37.2991	32.1482	NA	NA	NA	NA	NA	NA	NA	43	64	88	49
23	CSA	1.63	47.4084	NA	NA	NA	NA	44.1156	46.7145	54.613	45.8271	NA	NA	NA	NA	42.784	45.1867	52.4528	NA	NA	NA	NA	NA	NA	NA	102	82	106	109
24	CSA	1.51	46.8826	NA	NA	NA	NA	53.2042	48.4293	46.5099	47.9259	NA	NA	NA	NA	54.0761	49.434	47.5622	NA	NA	NA	NA	NA	NA	NA	156	70	77	101
25	CSA	2.09	32.7426	NA	NA	NA	NA	28.1255	29.3177	27.701	33.3753	NA	NA	NA	NA	28.8679	30.0348	28.4519	NA	NA	NA	NA	NA	NA	NA	32	119	35	89
26	CSA	0.91	80.146	NA	NA	NA	NA	84.6221	87.0353	80.146	70.5411	NA	NA	NA	NA	74.2969	76.3179	70.5411	NA	NA	NA	NA	NA	NA	NA	55	NA	40	58
27	CSA	1.45	69.4227	NA	NA	NA	NA	70.5983	65.5763	83.8781	61.7666	NA	NA	NA	NA	62.7646	58.4958	73.9884	NA	NA	NA	NA	NA	NA	NA	94	83	58	58
28	CSA	0.81	95.625	NA	NA	NA	NA	97.6363	97.1198	98.6981	101.825	NA	NA	NA	NA	107.953	106.358	111.282	NA	NA	NA	NA	NA	NA	NA	81	93	103	118
29	CSA	1.18	69.69	NA	NA	NA	NA	60.3031	70.4108	67.6065	66.3681	NA	NA	NA	NA	57.8078	67.0231	64.4728	NA	NA	NA	NA	NA	NA	NA	166	92	111	219
30	CSA	1.55	34.2614	NA	NA	NA	NA	31.3077	26.2831	NA	34.5562	NA	NA	NA	NA	31.7069	26.8309	NA	NA	NA	NA	NA	NA	NA	NA	65	69	NA	NA
31	CSA	2.4	28.3641	NA	NA	NA	NA	25.8681	27.9413	21.7449	28.7312	NA	NA	NA	NA	26.3129	28.3222	22.2942	NA	NA	NA	NA	NA	NA	NA	120	129	105	64
32	CSA	1.73	47.8168	NA	NA	NA	NA	49.5427	54.1864	44.3827	44.6056	NA	NA	NA	NA	46.1411	50.2608	41.5427	NA	NA	NA	NA	NA	NA	NA	95	107	118	99
33	CSA	1.31	54.0988	NA	NA	NA	NA	38.6519	44.1425	41.847	47.8233	NA	NA	NA	NA	34.6949	39.3847	37.4275	NA	NA	NA	NA	NA	NA	NA	97	120	91	84
34	CSA	1.35	45.4936	NA	NA	NA	NA	44.6919	54.0863	51.4179	42.6078	NA	NA	NA	NA	41.8908	50.2583	47.8889	NA	NA	NA	NA	NA	NA	NA	75	88	87	80
35	CSA	1.37	65.1055	NA	NA	NA	NA	59.3016	65.6848	70.68	59.321	NA	NA	NA	NA	54.2628	59.8247	64.1599	NA	NA	NA	NA	NA	NA	NA	80	105	95	87
36	CSA	2.1	28.2581	NA	NA	NA	NA	26.137	24.5389	24.167	26.3787	NA	NA	NA	NA	24.4855	23.0544	22.7208	NA	NA	NA	NA	NA	NA	NA	79	100	145	92
37	CSA	0.92	74.4002	NA	NA	NA	NA	63.4126	55.0666	55.6361	67.2773	NA	NA	NA	NA	57.76	50.481	50.9792	NA	NA	NA	NA	NA	NA	NA	42	42	86	171
38	CSA	2.23	31.2405	NA	NA	NA	NA	30.4141	30.5762	20.6552	31.3771	NA	NA	NA	NA	30.5844	30.7399	21.1397	NA	NA	NA	NA	NA	NA	NA	72	65	86	38
39	CSA	1.26	49.6712	NA	NA	NA	NA	49.6712	49.1988	44.1111	46.2393	NA	NA	NA	NA	46.2393	45.8194	41.2857	NA	NA	NA	NA	NA	NA	NA	48	66	73	77
40	CSA	2.74	27.326	NA	NA	NA	NA	33.07	27.9413	25.946	26.1841	NA	NA	NA	NA	31.4143	26.7466	24.9204	NA	NA	NA	NA	NA	NA	NA	44	58	70	85
41	CSA	1.72	45.2676	NA	NA	NA	NA	45.5879	47.2532	44.9515	43.4596	NA	NA	NA	NA	43.7531	45.2774	43.1699	NA	NA	NA	NA	NA	NA	NA	67	57	156	80
42	CSA	1.83	58.0426	NA	NA	NA	NA	58.8189	45.9526	40.7895	54.8453	NA	NA	NA	NA	55.5453	43.8851	39.1661	NA	NA	NA	NA	NA	NA	NA	126	90	92	416
43	CSA	1.4	39.8007	NA	NA	NA	NA	34.9198	30.8149	32.871	39.272	NA	NA	NA	NA	34.6616	30.7616	32.7178	NA	NA	NA	NA	NA	NA	NA	76	72	77	108
44	CSA	1.5	50.4893	NA	NA	NA	NA	55.8445	52.1665	57.3483	49.5982	NA	NA	NA	NA	54.6078	51.1696	56.0105	NA	NA	NA	NA	NA	NA	NA	104	100	96	138
45	CSA	2.04	38.4452	NA	NA	NA	NA	39.3767	34.3348	31.5871	36.4918	NA	NA	NA	NA	37.3354	32.7584	30.2514	NA	NA	NA	NA	NA	NA	NA	70	197	109	128
46	TAC	1.37	54.973	NA	35.4352	41.1738	53.552	42.9581	56.4644	58.0315	54.5041	NA	35.8418	41.3629	53.1585	43.0722	55.9146	57.3949	13.3	13.3	10.2	6.7	9.2	3	5.4	164	NA	NA	NA
47	TAC	1.46	60.3107	47.7856	60.8139	50.5338	NA	65.1331	58.8457	73.4768	55.136	44.1507	55.5751	46.5712	NA	59.3366	53.8569	66.5717	19.6	11.1	4.5	NA	6.8	4.6	4.2	70	NA	NA	NA
48	TAC	2.05	35.8421	33.0908	35.4238	35.6318	35.0144	32.1999	22.8022	12.9772	35.1331	32.5543	34.7417	34.9364	34.3583	31.7172	22.8158	13.3222	13.8	5.5	6.2	5.7	4.1	4.6	5.8	73	NA	NA	NA
49	TAC	1.8	48.1616	47.2086	50.5274	47.84	55.1153	52.7304	53.5041	52.7304	44.103	43.2698	46.1687	43.822	50.1621	48.0882	48.7614	48.0882	10.8	13.6	6	9.4	7.2	7.9	5.6	97	NA	NA	NA
50	TAC	2.24	35.2468	29.7112	30.8645	37.0383	35.0574	35.4379	34.3185	19.0271	33.2477	28.2448	29.2904	34.8589	33.0772	33.4198	32.4114	18.4585	22.6	10.4	7.3	6.9	7.2	7.8	3.7	64	NA	NA	NA
51	TAC	1.42	54.1051	54.5694	56.0069	63.1235	60.2002	62.5183	68.3783	69.0916	52.9028	53.336	54.6763	61.2894	58.5773	60.7284	66.1505	66.809	14.4	14.4	6.9	8.5	10.7	6.8	3.9	88	NA	NA	NA
52	TAC	1.74	36.3481	27.8308	19.1212	29.6374	33.1016	28.4639	39.9258	46.0792	33.2436	25.7648	18.0066	27.3589	30.4035	26.324	36.36	41.6911	3.1	15	2.8	10.4	9.3	5.9	6	87	NA	NA	NA
53	TAC	1.57	56.9948	58.3399	55.7054	50.6851	54.875	55.7054	62.2265	59.7441	51.75	52.9152	50.6319	46.2673	49.9113	50.6319	56.275	54.1302	9	10.7	8.1	3.3	8.8	7.8	12.7	147	NA	NA	NA
54	TAC	1.68	53.9093	52.3973	50.6131	48.9369	53.9093	57.1849	47.9791	45.8724	48.7724	47.4658	45.9219	44.4691	48.7724	51.5972	43.638	41.8072	8.6	10.7	6	5.5	7	6.8	8.9	66	NA	NA	NA
55	TAC	1.24	45.8431	43.7036	46.7532	48.1819	51.2919	49.6925	48.676	41.7398	45.0789	43.0687	45.9328	47.2717	50.1799	48.6853	47.7343	41.2196	20.6	4.3	13.8	6.6	6.9	6.7	12.1	125	NA	NA	NA
56	TAC	1.94	48.2668	32.511	48.8753	55.0524	54.6723	52.8416	59.1363	55.0524	43.6286	29.9199	44.1534	49.4652	49.1392	47.5674	52.962	49.4652	23	5.9	5.2	7.1	10.9	6.7	8	160	NA	NA	NA
57	TAC	2.43	34.7534	42.1878	30.7344	39.1927	41.9427	47.0926	39.6279	22.1276	32.0323	38.5432	28.4868	35.9271	38.3295	42.8096	36.3077	20.8183	9.1	7.8	7.3	6.3	7.3	4.4	8.1	81	NA	NA	NA
58	TAC	1.88	36.8372	35.9114	39.6227	37.5606	35.9114	33.3734	29.4867	49.1923	37.5603	36.6587	40.2667	38.2641	36.6587	34.1817	30.3715	49.5023	14	16.4	9.2	9.3	8.1	9.5	6.8	38	NA	NA	NA
59	TAC	1.55	53.9154	49.2674	49.9903	62.5934	66.0759	62.0455	69.9294	68.6002	50.271	46.126	46.7718	57.9675	61.0421	57.483	64.4356	63.2661	19.6	12.7	7.2	7.9	6.6	11.3	5.2	54	NA	NA	NA
60	TAC	1.51	57.4952	60.3839	NA	66.4271	NA	57.0382	64.6725	70.2098	52.8035	55.3329	NA	60.607	NA	52.4028	59.0781	63.8972	5.4	5.2	3.8	NA	7.3	6.5	7.3	88	NA	NA	NA
61	TAC	0.95	69.7335	69.7335	65.5404	67.161	65.5404	70.6314	67.9989	74.4441	63.9856	63.9856	60.3081	61.7306	60.3081	64.7718	62.4656	68.1051	12.4	9.5	8.8	10.1	8.4	6.3	7.4	77	NA	NA	NA
62	TAC	1.81	41.6825	46.6176	44.3337	44.6473	41.6825	49.5045	46.9614	46.6176	40.57	45.1429	43.0295	43.32	40.57	47.8077	45.4607	45.1429	15.8	7.7	6.2	10.6	7.8	5.3	4.5	78	NA	NA	NA
63	TAC	1.67	48.7171	45.7216	51.696	48.7171	45.7216	47.0102	48.7171	49.432	45.8439	43.1494	48.5159	45.8439	43.1494	44.3095	45.8439	46.4858	21.2	6.9	4.9	7.1	7	10.2	5.4	91	NA	NA	NA
64	TAC	1.81	44.0819	37.261	42.6533	34.2525	46.5581	47.8937	51.1696	47.5533	41.7174	35.5331	40.426	32.7895	43.9515	45.1541	48.0977	44.8477	23.8	12.1	8.1	5.8	5.7	9.3	4.7	94	NA	NA	NA
65	TAC	1.77	30.9647	32.7455	31.1775	32.283	33.2202	29.9392	31.8324	33.9563	30.3665	32.0313	30.5656	31.5993	32.4743	29.4058	31.1781	33.1608	12.6	13.5	7	11.5	7.1	6.5	10.2	71	NA	NA	NA
66	TAC	1.69	50.6476	43.9603	47.8933	47.5682	49.9323	54.1119	52.5204	58.0351	46.6366	40.7405	44.2127	43.9262	46.0078	49.6769	48.2813	53.1091	7	9.7	10.7	3.1	5.3	6.1	5.5	62	NA	NA	NA
67	TAC	2.37	27.8563	20.2132	19.4496	21.825	23.0694	20.2132	47.659	34.6199	28.7572	21.1736	20.4095	22.7824	24.0206	21.1736	48.013	35.3879	23.2	16.8	7.2	5.1	2.6	12.3	7.7	77	NA	NA	NA
68	TAC	1.96	39.8031	33.5071	36.408	47.6145	38.1497	39.8031	41.0662	54.5596	37.9375	32.1878	34.8426	45.0144	36.4319	37.9375	39.0859	51.2617	23	16.1	10.3	7.8	10.1	6.1	6.1	125	NA	NA	NA
69	TAC	1.22	69.2749	62.4092	65.3685	76.8211	80.2742	91.4067	82.1089	74.4049	64.9272	58.7707	61.4279	71.6619	74.7334	84.5963	76.363	69.5089	21.4	11.7	5.4	6.2	6.1	7.4	6.4	71	NA	NA	NA
70	TAC	1.27	51.5239	56.3121	54.6286	52.5222	60.6334	55.7405	56.8946	59.3384	46.9369	51.0919	49.6329	47.8046	54.8279	50.5968	51.5962	53.7095	3	5.2	6.8	4.8	8.4	4.8	6	84	NA	NA	NA
71	TAC	2.34	34.133	31.6629	32.449	33.7836	36.376	34.133	39.819	43.3556	32.0118	29.7969	30.5026	31.6989	34.0168	32.0118	37.0836	40.2212	21.7	10.3	10.3	3.7	6.8	4	2.9	75	NA	NA	NA
72	TAC	1.3	66.148	57.4872	63.7682	57.4872	75.1341	55.1939	76.7168	66.7684	61.3088	53.6229	59.2018	53.6229	69.2352	51.5792	70.6266	61.8576	14.2	9.1	7.9	6.4	15	5.4	3.7	42	NA	NA	NA
73	TAC	1.18	53.9273	60.0212	54.4851	62.8233	55.0535	53.3799	59.3561	41.3454	49.947	55.3211	50.44	57.7837	50.9421	49.463	54.7358	38.7594	6.8	4.6	8.4	11.6	5.1	7.9	3.6	48	NA	NA	NA
74	TAC	2.21	32.5696	NA	NA	NA	NA	38.1268	41.7405	38.6074	32.1418	NA	NA	NA	NA	37.3573	40.73	37.8068	22.8	16.7	9.4	7.6	8	7.1	4.6	83	NA	NA	NA
75	TAC	1.43	64.5774	57.6818	62.459	61.4468	63.502	64.0356	75.2547	80.639	58.1267	52.1874	56.3053	55.434	57.2025	57.6611	67.2676	71.8542	10.2	7.8	8.6	8.9	8.3	5.8	3.4	63	NA	3.4	NA
76	TAC	1.09	57.2847	35.7466	34.7016	49.9894	60.6309	63.5751	54.8423	45.035	53.8195	34.3126	33.3544	47.2575	56.8164	59.447	51.6271	42.7765	10.7	9.4	5.8	5.5	6.2	7.6	10	69	NA	NA	NA
77	TAC	3.68	20.0304	20.0304	37.7229	42.1197	36.3086	44.2618	30.3445	51.6892	21.4607	21.4607	39.2693	43.627	37.8628	45.7424	31.9028	53.0426	29.3	8.5	10	8.7	11.8	9.8	6.8	103	NA	NA	NA
78	TAC	1.59	37.9104	35.2154	38.7936	38.2007	39.7151	40.6774	36.7885	37.9104	35.5482	33.1321	36.3383	35.808	37.1617	38.0208	34.5434	35.5482	17.9	5.7	12.5	6	6.3	8.6	4.5	86	NA	NA	NA
79	TAC	1.27	69.1326	56.9901	58.8963	59.3911	75.5573	77.9467	79.6177	89.0556	63.5408	52.8427	54.5285	54.9657	69.1656	71.2519	72.7092	80.9148	16.1	12.1	9.5	6	3.7	5.6	6.6	52	NA	NA	NA
80	TAC	2.13	26.1337	33.3725	31.1923	24.9944	35.5856	52.2976	40.585	38.987	25.1367	31.7442	29.7618	24.0896	33.7506	48.7397	38.2628	36.8235	9.4	10.4	8.6	7	6.5	9.9	4	108	NA	NA	NA
81	TAC	1.57	55.8092	66.3896	63.0133	66.3896	61.4405	69.4653	NA	NA	51.0322	60.2294	57.3022	60.2294	55.9363	62.8899	NA	NA	10.1	11.6	11.1	10.7	2.9	NA	NA	63	NA	NA	NA
82	TAC	1.29	61.2553	59.035	58.5028	66.8523	69.6493	68.2246	70.3822	64.886	59.3096	57.256	56.7632	64.4719	67.0442	65.7345	67.7174	62.6607	20.8	10.8	11.9	11.6	5.5	4.1	7.1	55	NA	NA	NA
83	TAC	1.94	37.5013	31.0144	29.5902	35.2904	33.3065	34.673	32.7506	27.4659	37.0793	30.9315	29.5743	34.9898	33.1099	34.4053	32.5822	27.5443	17.8	10.9	NA	NA	NA	NA	NA	40	83	102	109
84	TAC	1.18	82.7848	67.3267	79.5146	84.5135	83.641	83.641	102.361	81.9445	73.4227	60.2768	70.6517	74.8854	74.1473	74.1473	89.9123	72.7111	14	7.9	8.9	6.4	5.5	5.6	3.8	71	NA	NA	NA
85	TAC	1.27	65.5234	57.7416	54.9045	59.2626	63.1123	70.8857	55.8214	60.3179	61.7676	54.7459	52.1754	56.1215	59.5963	66.5838	53.0068	57.075	16.6	13.2	6.1	10.2	5.3	5.3	4.2	49	NA	NA	NA
86	TAC	1.28	59.3045	49.354	43.3106	61.0296	51.0048	52.7593	62.2314	67.5027	58.799	49.3439	43.5597	60.4305	50.918	52.5886	61.5658	66.5342	20.4	22.3	5.2	9.7	8.6	5.3	7.1	101	NA	NA	NA
87	TAC	1.47	49.4315	43.3056	50.257	49.8411	44.2831	49.0279	40.5969	42.3668	49.8254	43.9142	50.6193	50.2194	44.8598	49.4371	41.2885	43.0051	5.9	4.9	5.6	3.2	6.3	8.9	8.3	59	NA	NA	NA
88	TAC	1.13	72.5159	54.5511	61.2136	64.8124	72.5159	72.5159	66.0992	66.7602	69.369	52.8641	59.0103	62.3174	69.369	69.369	63.4978	64.1038	15.7	6.4	4.6	4.9	7	7	5.8	63	NA	NA	NA
89	TAC	1.15	56.1941	62.0125	60.6268	62.0125	61.3125	62.0125	65.743	59.955	51.7135	56.8128	55.6004	56.8128	56.2005	56.8128	60.0706	55.0122	7.5	14	6	5.9	3.6	7.5	4.5	51	NA	NA	NA
90	TAC	2.31	36.0666	28.7063	29.8671	38.0489	41.915	45.6772	43.7223	38.2581	33.3573	26.827	27.8615	35.1051	38.5022	41.7943	40.0853	35.2893	28.4	11.3	5.8	7.9	6.9	6.2	7.7	98	NA	NA	NA
91	TAC	1.25	47.9792	45.3353	41.8358	48.4474	46.1864	44.1111	57.9018	59.2379	45.7103	43.3029	40.1066	46.136	44.0786	42.1861	54.6939	55.8979	15.1	10.2	8.5	5.3	6.6	5.9	4.6	88	NA	NA	NA
92	TAC	1.01	61.2733	57.7964	48.2837	61.2733	59.8378	59.1429	61.2733	64.3411	58.1239	54.9716	46.3011	58.1239	56.8234	56.1934	58.1239	60.8986	10	11.6	4.9	7.4	6	9.5	6.4	32	NA	NA	NA
93	TAC	1.72	34.6057	31.2784	34.1254	36.9289	39.2455	37.7677	36.9289	42.8984	32.529	29.5369	32.0979	34.6103	36.6798	35.3603	34.6103	39.9319	21.9	2.2	15.6	9.1	7.2	9.1	2.9	135	NA	NA	NA
94	TAC	1.78	49.3888	43.1592	39.9803	48.4009	44.7866	56.1831	48.7261	47.4484	45.0384	39.5997	36.8109	44.1781	41.0237	50.9347	44.4614	43.3479	13.2	9.3	8.8	9.4	7.9	7.5	5.4	54	NA	NA	NA
95	TAC	1.43	63.9643	53.8023	58.4825	63.4276	69.1941	69.8236	66.7767	71.7763	57.737	48.948	53.0045	57.2745	62.2347	62.775	60.1577	64.4497	NA	19.6	8.7	6.4	4.8	5.4	5.1	93	NA	NA	NA
96	TAC	2.06	41.4634	39.5968	37.2684	41.708	42.2053	40.2784	38.5064	38.7201	38.0972	36.4585	34.4094	38.3118	38.7477	37.0573	35.4996	35.6876	9.3	7.7	8	8.1	5.7	6	4.5	42	NA	NA	NA
97	TAC	1.55	41.683	28.2227	35.2624	41.0418	41.683	42.0104	36.2448	40.4185	37.9238	26.1371	32.3273	37.3668	37.9238	38.2081	33.1864	36.825	10.5	4.1	6.7	5.2	6.6	9.3	5.9	78	NA	NA	NA
98	TAC	0.93	89.0512	62.0083	72.1844	88.6606	86.9726	90.6748	80.8259	88.0806	86.2676	60.2126	69.6112	85.2094	83.1641	90.7572	77.5447	84.1752	10.7	11.6	3	3.9	5.3	6.4	4.2	42	NA	NA	NA
99	TAC	1.34	51.7237	44.7689	48.6355	49.0558	52.6727	54.1572	52.6727	57.9362	46.0196	40.0943	43.3933	43.7512	46.8252	48.0841	46.8252	51.2817	12.9	13.5	7.2	8.6	8	7.1	6.6	90	NA	NA	NA
100	TAC	1.71	33.6446	32.2707	29.4333	30.9959	32.0516	30.3925	36.4608	46.433	32.1894	30.9335	28.332	29.7661	30.7331	29.2128	34.7565	43.7783	8.6	9.5	6.1	5.1	3.8	7.6	5.9	78	NA	NA	NA
101	TAC	1.41	60.0151	48.5588	63.8259	49.6282	70.7899	71.492	68.7573	76.7862	55.8506	45.6268	59.2308	46.5855	65.3847	66.0036	63.5915	70.6613	15.7	8.6	18.4	3.7	6.9	8	4.6	98	NA	NA	NA
102	TAC	1.81	35.1475	28.705	31.1518	43.0662	39.5988	42.0669	48.7881	41.1092	32.0431	26.4118	28.5567	38.9011	35.9059	38.0391	43.8203	37.2121	18	8	5.6	7.1	9	4	8.9	107	NA	NA	NA
103	TAC	1.91	46.0255	42.0051	44.0656	44.6098	54.1382	53.7488	49.4474	46.615	41.9659	38.4597	40.2585	40.7329	48.9998	48.6633	44.9391	42.4788	22.9	6.7	6.3	7.8	5.2	5.3	4.8	116	NA	NA	NA
104	TAC	1.32	52.95	56.5556	52.469	53.9364	51.073	53.439	49.7433	58.8237	46.9947	50.0446	46.5872	47.83	45.4033	47.4089	44.2743	51.9585	14.6	7.9	7	6.3	7.3	NA	NA	107	NA	92	110
105	TAC	1.81	27.5482	25.0201	25.4911	20.1951	34.296	33.7548	34.5726	39.6239	28.5687	26.0609	26.5289	21.2411	35.2138	34.6831	35.4849	40.4179	4.6	9.2	9.4	6.2	4.9	3	5.5	119	NA	NA	NA
106	TAC	1.08	69.1307	51.4004	66.8782	68.3646	70.7107	76.7993	62.7543	69.1307	60.2815	45.4292	58.4053	59.6438	61.596	66.6488	54.9628	60.2815	16.7	5.6	4.6	4.2	3.4	4.8	5.5	36	NA	NA	NA
107	TAC	1.92	31.5693	30.2317	32.8046	36.835	34.8318	38.7679	37.9173	34.8318	29.2935	28.1077	30.3867	33.9406	32.1766	35.6386	34.8919	32.1766	4.2	3.2	6.3	8.1	6.3	6.9	4.9	99	NA	NA	NA
108	TAC	1.22	63.1783	48.4315	53.96	60.7615	58.5085	58.5085	62.5578	54.4331	62.2808	48.3243	53.5765	60.0047	57.8792	57.8792	61.6968	54.0247	39.6	9.8	8.1	5.1	5.7	6.7	9.5	66	NA	NA	NA
109	TAC	1.45	59.7864	61.843	62.3775	61.843	61.843	62.9204	73.6695	66.9765	55.0038	56.8084	57.2769	56.8084	56.8084	57.7527	67.1355	61.3012	5.1	6	5.1	6.4	18.2	3.4	3.8	69	NA	NA	NA
110	TAC	1.27	48.2078	45.18	46.0089	56.1192	45.591	47.7528	54.9311	44.7757	45.3738	42.6496	43.3962	52.4562	43.0199	44.9649	51.3956	42.2853	15.2	6.6	7.3	5.6	7.4	3.5	4.8	46	NA	NA	NA
111	TAC	1.89	50.6602	52.3292	47.5988	48.481	45.1202	53.3797	55.6002	55.6002	45.75	47.1876	43.1074	43.8697	40.9622	48.0913	49.9991	49.9991	9.3	8.8	8	8.1	6.9	6.4	8.1	78	NA	NA	NA
112	TAC	1.74	47.3972	49.4513	46.4277	46.1125	51.6741	48.0643	48.4043	43.443	44.2631	46.0923	43.3985	43.1172	48.0679	44.8576	45.1604	40.7315	10.2	6.4	6.8	4.5	5.5	5.8	6.8	71	NA	NA	NA
113	TAC	1.17	76.192	70.3367	78.6228	68.9998	82.0923	77.797	84.8831	76.9869	69.7724	64.6451	71.8955	63.4718	74.9209	71.1746	77.3502	70.467	25.6	11.5	5.8	5.4	4.5	7.4	4.3	93	NA	NA	NA
114	TAC	1.84	36.9955	40.1384	38.2485	39.5812	35.3626	41.8989	38.2485	38.7716	38.1819	41.2722	39.4153	40.7252	36.5717	42.9984	39.4153	39.9297	13.8	8.8	8.1	5.2	9.2	9.7	5.1	110	NA	NA	NA
115	TAC	1.07	71.9242	82.0038	61.3749	72.7454	75.3147	82.0038	86.3337	76.2083	62.3299	70.6422	53.573	63.009	65.1315	70.6422	74.1983	65.8689	8.1	10.3	6.5	5.9	5.4	3.9	3	69	NA	NA	NA
116	TAC	0.96	102.97	102.97	101.688	104.281	104.281	101.688	107.853	109.401	91.0915	91.0915	90.0087	92.1989	92.1989	90.0087	100.713	104.826	13.7	6.7	6.8	4.8	4.6	3.7	5.4	64	NA	NA	NA
117	TAC	1.25	60.8682	42.5751	49.6259	53.0745	68.7674	65.9353	66.6231	65.2603	53.0733	37.7314	43.6745	46.567	59.629	57.2827	57.853	56.7229	24.3	7.8	7.2	4.8	6.3	NA	NA	125	NA	NA	NA
118	TAC	1.83	41.9271	34.8969	38.5888	44.563	46.1619	48.5842	40.8453	46.4943	40.4254	33.9292	37.3473	42.8479	44.3141	46.531	39.4292	44.6186	8.3	5.6	7.2	6.1	9.3	2.3	5.3	71	NA	NA	NA
119	TAC	2.1	27.9764	28.6345	30.4101	30.0391	31.9814	27.6576	31.1777	31.5749	26.2317	26.8204	28.4056	28.0748	29.805	25.9463	29.0896	29.4433	5.4	6.1	6.5	4.9	10.7	6.5	4.4	91	NA	NA	NA
120	TAC	2.32	30.4338	28.92	27.6711	31.5822	29.9647	33.18	33.18	32.6313	30.264	28.8255	27.6361	31.3532	29.8186	32.8655	32.8655	32.3465	19.5	8.3	7.8	7	6	5	4.5	86	NA	NA	NA
121	TAC	1.32	44.2626	35.3445	43.0762	45.0872	51.7465	48.6857	55.7908	53.412	42.6485	34.406	41.5567	43.4066	49.5065	46.7076	53.1932	51.0263	32.2	10.2	8.6	5.5	5.2	6.1	3.3	90	NA	NA	NA
122	TAC	2.03	41.4061	39.5157	41.4061	39.0676	33.6487	38.847	48.8684	42.1582	38.2401	36.5719	38.2401	36.1759	31.3705	35.9809	44.7928	38.9028	18.6	12.6	7.6	8.9	8.1	10	7.2	71	NA	NA	NA
123	TAC	0.88	79.8649	62.3485	58.4033	66.0261	67.61	68.4283	50.7713	43.3045	71.4696	56.4265	53.0134	59.5991	60.9631	61.6672	46.3803	39.8466	15	9.2	10.7	7	7.5	5.6	4.6	52	NA	NA	NA
124	TAC	1.33	59.7363	59.1978	60.2839	57.1296	74.3326	63.7715	63.7715	76.8362	57.5587	57.0633	58.0622	55.1589	70.9142	61.2644	61.2644	73.1922	5.9	7.7	9.1	6.3	4.3	6.1	3.6	107	NA	NA	NA
125	TAC	1.1	58.0465	52.7817	55.0093	65.9321	56.1886	51.7288	59.3486	58.0465	53.8644	49.1912	51.171	60.8283	52.2175	48.2541	55.0171	53.8644	9.4	9.2	6.7	5.2	8.8	8.6	5.7	15	NA	NA	NA
126	TAC	1.5	55.0441	62.5218	60.8823	66.6789	69.9697	70.6636	74.3307	64.8372	51.6783	58.3596	56.898	62.0579	64.978	65.5931	68.8384	60.4207	21.7	5.2	7.9	8.8	7.4	1.9	7	70	NA	NA	NA
127	TAC	1.64	42.045	39.6923	39.4151	40.5458	49.6203	43.3191	51.802	40.5458	43.4217	41.0995	40.8254	41.9426	50.8602	44.6768	52.9927	41.9426	21.1	9.3	8.8	7.4	8.3	5.1	4.3	70	NA	NA	NA
128	TAC	1.86	45.8881	49.3979	48.0664	53.8278	55.0504	53.04	54.6372	60.0011	42.2179	45.2948	44.1288	49.1643	50.2296	48.4772	49.8697	54.5327	6.7	10.4	6.3	6.5	7.9	4.6	6.6	274	NA	NA	NA
129	TAC	1.16	78.8176	72.712	76.4217	82.2334	67.4185	81.3544	86.9017	74.8972	71.4385	66.1467	69.3642	74.3908	61.5424	73.6316	78.4165	68.0428	8	7.9	5.6	8.5	5.8	4.9	6.8	52	NA	NA	NA
130	TAC	1.96	40.4809	45.481	43.9829	43.6941	41.7656	46.4253	41.7656	44.5712	38.2837	42.7851	41.439	41.1792	39.4426	43.6327	39.4426	41.9678	12.1	9.4	7.8	9.7	8.2	9.2	5.4	68	NA	NA	NA
131	TAC	1.69	51.1518	54.6506	48.37	53.4368	51.8933	44.9696	29.0307	12.8448	46.9314	49.9908	44.4922	48.9306	47.5806	41.5018	27.3307	12.5496	7.9	5.1	5.2	4.1	5.8	5.6	4	34	NA	NA	NA
132	TAC	1.91	35.789	40.6224	38.9728	37.6891	35.789	37.4416	43.3495	43.3495	32.007	36.1208	34.7194	33.627	32.007	33.4162	38.432	38.432	4.8	6.8	4.4	6.1	4.8	8.1	5	66	NA	NA	NA
133	TAC	1.16	83.2568	76.8073	79.1156	84.1329	84.1329	79.9133	95.0071	90.7695	74.0602	68.5742	70.54	74.8039	74.8039	71.2188	84.0065	80.4264	21.3	8.6	8	7.9	5.8	6.3	5.7	128	NA	NA	NA
134	TAC	1.51	41.665	27.3328	28.7901	41.3338	44.4993	49.4736	28.2889	49.0208	38.3723	25.6602	26.9646	38.0811	40.8601	45.2092	26.5163	44.8141	20.2	8.5	6.9	7	4.1	4.4	7.5	69	NA	NA	NA
135	TAC	1.44	45.2962	37.8667	43.1149	38.7058	50.7857	50.3209	34.1268	38.9931	41.1419	34.6753	39.2488	35.4083	45.8885	45.4876	31.3988	35.6591	20.5	8.2	9.8	2.6	3.7	4.3	6.3	99	NA	NA	NA
136	TAC	1.07	57.1957	51.8751	50.814	55.9293	55.3152	55.3152	55.9293	61.3287	54.4005	49.5595	48.5914	53.2502	52.692	52.692	53.2502	58.1466	12.1	7.4	5.8	6.4	7.3	4.8	7.8	61	NA	NA	NA
137	TAC	2.36	31.1057	20.0761	22.9032	29.1532	NA	43.1585	23.1795	12.5498	30.276	19.9337	22.6049	28.4594	NA	41.3861	22.8651	12.73	23.3	6.4	8	NA	3.1	3.2	7.4	71	NA	NA	NA
138	TAC	1.91	44.0399	43.2179	38.6015	35.9334	39.9583	42.6853	42.9501	37.9543	40.7045	39.979	35.8926	33.5208	37.0958	39.5086	39.7425	35.3179	15.6	6.9	6.2	4.5	5.1	4.3	4.9	43	NA	NA	NA
139	TAC	0.91	72.375	55.1152	68.7071	70.4975	79.7289	80.8917	76.4171	75.3685	66.7644	51.4767	63.531	65.1102	73.2251	74.2442	70.3191	69.3978	18	9.9	6.1	7	6.1	NA	NA	60	NA	100	71
140	TAC	1.56	51.8448	47.7451	60.1283	53.0763	54.8038	34.7867	63.4481	41.9133	49.0731	45.3622	56.5312	50.1851	51.743	33.5301	59.5068	40.0582	11.3	9.1	3.8	11.4	1	NA	NA	104	NA	113	75
141	TAC	1.95	28.8205	27.4531	27.6175	26.1997	25.7563	29.74	24.2418	26.0503	27.7149	26.4583	26.6095	25.3041	24.8952	28.5582	23.496	25.1664	19.8	6.1	4.3	2.7	4.3	1	7.9	69	NA	NA	NA
